# Supplementary material for: Sensitivity of Mouse Lung Nuclear Receptors to Electronic Cigarette Aerosols and Influence of Sex Differences: A Pilot Study
Source: Int J Environ Res Public Health. 2024 Jun 20;21(6):810. doi: 10.3390/ijerph21060810 (PMC11203813; doi:10.3390/ijerph21060810)
Supplement: Supplementary file 1 [file ijerph-21-00810-s001.zip]

Archive with 1 entries (1 files):
- ijerph-3028246-supplementary.pdf
